# Supplementary material for: In silico prediction and expression profile analysis of small non-coding RNAs in Herbaspirillum seropedicae SmR1
Source: BMC Genomics. 2020 Feb 10;21:134. doi: 10.1186/s12864-019-6402-x (PMC7011215; doi:10.1186/s12864-019-6402-x)
Supplement: Supplementary file 1 — Additional file 1. Herbaspirillum seropedicae SmR1 predicted sRNAs. Expression of the 117 sRNAs of H. seropedicae SmR1 are shown in the table by Coverage and RPKM using RNA-seq data under CRT, NAR and NIT conditions. Defined identity sRNAs have the Rfam code listed. All sRNAs have features as the tools by which the sRNA was predicted (nocoRNAc and / or Cufflinks), category (trans-encoded, cis-encoded or riboswitch), percentage of G + C in the sRNA sequence, initial and final position of the sRNA found in the genome of H. seropedicae SmR1 as well as the sense of the DNA strand (sense or antisense) and the size of the sRNA. [file 12864_2019_6402_MOESM1_ESM.xlsx]

## Sheet: sRNAs of H. seropedicae SmR1
Additional file 1: Herbaspirillum seropedicae SmR1 predicted sRNAs
									Coverage			RPKM
sRNA	RFAM	Prediction tools	Category	GC %	Start	End	Length	Strand	CRT	NAR	NIT	CRT	NAR	NIT
Hsnc001	RF00169	nocoRNAc	trans-encoded	65.66	4108907	4109005	98	-	3433.96	2792.2	2297.02	1769.26	3643.21	2067.06
Hsnc002	RF01734	CuffLinks	riboswitch	60.36	2800595	2800705	110	+	39.2727	19.6364	35.3455	20.2343	25.6211	31.8069
Hsnc003		CuffLinks	trans-encoded	62.79	3181155	3181240	85	-	48.7059	42.7765	34.3059	25.0945	55.8138	30.8714
Hsnc004		CuffLinks	cis-encoded	62.18	3160202	3160357	155	+	29.0323	1.39355	6.96774	14.9582	1.81827	6.27019
Hsnc005		CuffLinks	trans-encoded	61.79	3382844	3382966	122	-	288.885	110.951	310.721	148.841	144.766	279.614
Hsnc006	RF01070	CuffLinks	riboswitch	56.38	3382646	3382739	93	-	248.903	184.258	3961.94	85.5606	354.058	3785.1
Hsnc007		CuffLinks	trans-encoded	47.44	359683	359916	233	+	88.8412	76.7897	160.223	45.7732	100.194	144.183
Hsnc008		CuffLinks	cis-encoded	54.43	3204507	3204585	78	+	57.2308	13.3846	0	29.4867	17.464	0
Hsnc009		CuffLinks	trans-encoded	39.62	3303508	3303560	52	+	115.615	155.077	213.923	59.568	202.341	192.507
Hsnc010		CuffLinks	trans-encoded	43.33	3553031	3553120	89	-	38.427	27.9101	14.1573	19.7985	36.4165	12.74
Hsnc011		CuffLinks	trans-encoded	57.95	3614107	3614194	87	-	110.483	37.2414	10.7586	56.9235	48.5917	9.68155
Hsnc012		CuffLinks	cis-encoded	67.72	3630870	3630996	126	-	267.429	33.4286	3.71429	137.786	43.6169	3.34244
Hsnc013		CuffLinks	trans-encoded	60.71	3512060	3512227	167	+	198.97	167.497	254.802	102.514	218.546	229.294
Hsnc014		CuffLinks	trans-encoded	49.36	412442	412676	234	+	56.7692	46.7692	52.6154	29.2489	61.0235	47.3479
Hsnc015		CuffLinks	trans-encoded	59.23	4402051	4402283	232	-	31.8103	12.1034	12.7241	16.3895	15.7923	11.4503
Hsnc016		CuffLinks	trans-encoded	47.32	4499669	4499780	111	-	34.3784	108.324	326.919	17.7126	141.339	294.19
Hsnc017		CuffLinks	trans-encoded	49.57	4587035	4587149	114	-	33.4737	23.3684	9.47368	17.2465	30.4906	8.52525
Hsnc018		CuffLinks	trans-encoded	60.17	4834369	4834486	117	-	185.231	25.5385	64.9231	95.4356	33.322	58.4235
Hsnc019		CuffLinks	trans-encoded	48.76	5000211	5000493	282	-	63.0638	48.5106	23.617	32.4921	63.2956	21.2527
Hsnc020		CuffLinks	trans-encoded	55.22	4909594	4909823	229	-	76.7162	39.6157	30.4978	39.5261	51.6897	27.4446
Hsnc021		CuffLinks	trans-encoded	58.1	4925909	4926013	104	+	34.2692	47.0769	34.2692	17.6564	61.425	30.8385
Hsnc022		CuffLinks	trans-encoded	74.55	4929103	4929157	54	-	202.667	96	324	104.419	125.259	291.564
Hsnc023		CuffLinks	cis-encoded	45.9	664741	664801	60	+	58.2	37.8	97.8	29.9861	49.3206	88.009
Hsnc024		CuffLinks	cis-encoded	62.16	539844	539917	73	-	23.6712	11.3425	5.42466	12.196	14.7994	4.88158
Hsnc025		CuffLinks	trans-encoded	48.12	741007	741139	132	+	609.545	161.182	146.727	314.053	210.307	132.038
Hsnc026		CuffLinks	trans-encoded	50	792569	792670	101	+	108.356	40.2772	6.41584	55.828	52.5529	5.77354
Hsnc027		CuffLinks	trans-encoded	51.58	1155828	1155922	94	+	62.4255	10.3404	60.8936	32.1632	13.492	54.7974
Hsnc028		CuffLinks	trans-encoded	47.62	1336439	1336564	125	+	23.616	64.512	218.88	12.1676	84.1739	196.967
Hsnc029	RF01750	CuffLinks	riboswitch	61	1381288	1381387	99	+	67.2727	8	50.5455	34.6606	10.4382	45.4852
Hsnc030		CuffLinks	trans-encoded	52.33	205713	205798	85	+	132.988	31.3412	1.27059	68.5189	40.8933	1.14339
Hsnc031		CuffLinks	cis-encoded	49.43	3781409	3781584	175	+	31.0629	45.6686	332.023	16.0044	59.5874	298.783
Hsnc032		CuffLinks	cis-encoded	60.19	1867577	1867679	102	+	44.4706	6	56.8235	22.9124	7.82867	51.1348
Hsnc033		CuffLinks	cis-encoded	60.71	1880603	1880826	223	+	1.13004	2.42152	5.48879	0.582228	3.15955	4.93929
Hsnc034		CuffLinks	trans-encoded	62.07	2011544	2011601	57	+	79.5789	10.1053	232.421	41.0011	13.1851	209.153
Hsnc035	RF00050	CuffLinks	riboswitch	65.09	2225947	2226115	168	+	83.5714	261	304.286	43.0581	340.547	273.823
Hsnc036		CuffLinks	trans-encoded	64.71	2287397	2287464	67	+	149.373	32.7761	266.507	76.9608	42.7656	239.827
Hsnc037		CuffLinks	trans-encoded	60.49	2519484	2519726	242	+	273.421	122.132	76.0165	140.874	159.356	68.4064
Hsnc038		CuffLinks	trans-encoded	63.36	2526174	2526304	130	+	41.5385	9.13846	9.96923	21.4017	11.9237	8.97119
Hsnc039		CuffLinks	trans-encoded	54.6	2578050	2578397	347	+	528.795	194.524	21.9942	272.449	253.811	19.7923
Hsnc040		nocoRNAc	trans-encoded	46.02	60476	60588	112	-	10.9286	41.4643	26.6786	5.63068	54.1017	24.0077
Hsnc041		nocoRNAc	trans-encoded	52.22	328428	328517	89	+	3.64045	2.83146	9.70787	1.87565	3.69443	8.73599
Hsnc042		nocoRNAc/Cufflinks	trans-encoded	49.21	417221	417409	188	+	15.3191	90.5745	320.17	7.89281	118.18	288.117
Hsnc043		nocoRNAc/Cufflinks	trans-encoded	40	457262	457311	49	+	11.0204	5.14286	13.2245	5.67799	6.71029	11.9006
Hsnc044		nocoRNAc/Cufflinks	cis-encoded	57.92	551015	551235	220	+	43.0364	46.6364	17.1818	22.1734	60.8501	15.4617
Hsnc045		nocoRNAc/Cufflinks	trans-encoded	55.03	809023	809191	168	+	53.5714	58.0714	19.7143	27.6014	75.7703	17.7406
Hsnc046		nocoRNAc	trans-encoded	35	831492	831611	119	-	3.02521	24.8067	61.4118	1.55866	32.3673	55.2637
Hsnc047		nocoRNAc	trans-encoded	59.46	935356	935540	184	+	17.0217	4.8913	50.4783	8.77003	6.38207	45.4248
Hsnc048		nocoRNAc	trans-encoded	58.97	957549	957626	77	+	23.8442	12.1558	11.6883	12.2851	15.8607	10.5182
Hsnc049		nocoRNAc	trans-encoded	65.22	1067480	1067548	68	-	4.76471	1.05882	10.5882	2.4549	1.38153	9.52822
Hsnc050	RF00013	nocoRNAc/Cufflinks	trans-encoded	53.67	1383620	1383796	176	-	15496.8	2919.27	266.114	7984.33	3809	239.472
Hsnc051		nocoRNAc	trans-encoded	53.19	1433153	1433246	93	+	25.1613	7.74194	20.129	12.9637	10.1015	18.1139
Hsnc052		nocoRNAc	trans-encoded	55.5	1596981	1597171	190	-	25.3895	28.2316	606.884	13.0813	36.836	546.128
Hsnc053		nocoRNAc	trans-encoded	51.35	1624918	1624991	73	+	35.0137	17.2603	26.137	18.0399	22.5208	23.5204
Hsnc054		nocoRNAc	cis-encoded	44.51	1636668	1636831	163	+	31.362	33.3497	326.209	16.1585	43.514	293.551
Hsnc055		nocoRNAc	trans-encoded	48.86	1725034	1725121	87	+	14.069	12	51.7241	7.24869	15.6573	46.5459
Hsnc056		nocoRNAc/Cufflinks	trans-encoded	51.55	2032380	2032540	160	+	51.075	39.15	30.375	26.3151	51.0821	27.3341
Hsnc057		nocoRNAc	cis-encoded	64.15	2124304	2124356	52	+	2.76923	7.61538	20.0769	1.42678	9.93639	18.067
Hsnc058		nocoRNAc	trans-encoded	67.42	2140728	2141037	309	-	156.117	59.301	98.2136	80.4352	77.3746	88.3812
Hsnc059	RF02278	nocoRNAc	trans-encoded	49.46	2177255	2177347	92	+	11.7391	15.6522	130.696	6.0483	20.4226	117.611
Hsnc060		nocoRNAc	trans-encoded	57.14	2474001	2474042	41	+	7.90244	7.90244	22.8293	4.07154	10.3109	20.5438
Hsnc061		nocoRNAc	trans-encoded	59.31	2815035	2815179	144	-	119.5	111.75	307.75	61.5694	145.809	276.94
Hsnc062		nocoRNAc	trans-encoded	59.06	2939684	2939832	148	+	23.5946	19.9459	19.2162	12.1565	26.025	17.2924
Hsnc063	RF02278	nocoRNAc	trans-encoded	43.48	2972997	2973111	114	+	2.84211	38.2105	74.2105	1.46432	49.8563	66.7812
Hsnc064		nocoRNAc/Cufflinks	trans-encoded	52.53	3173522	3173679	157	-	30.9554	81.6306	1.6051	15.949	106.51	1.44441
Hsnc065		nocoRNAc	trans-encoded	61.88	3317231	3317432	201	+	3.9403	4.47761	11.2836	2.03014	5.84229	10.154
Hsnc066		nocoRNAc	trans-encoded	59.43	3325609	3325783	174	-	2.48276	3.31034	6	1.27918	4.31927	5.39933
Hsnc067		nocoRNAc/Cufflinks	cis-encoded	55	3633077	3633376	299	-	3263	1405.81	1114.92	1681.18	1834.27	1003.3
Hsnc068		nocoRNAc	cis-encoded	52.23	3750872	3751432	560	+	94.1786	62.1643	424.221	48.5232	81.1106	381.752
Hsnc069		nocoRNAc	cis-encoded	53.32	3776244	3776620	376	+	3.25532	1.91489	10.6277	1.67722	2.49851	9.5637
Hsnc070		nocoRNAc/Cufflinks	trans-encoded	61.39	3779834	3779991	157	-	58.242	31.6433	173.809	30.0078	41.2875	156.409
Hsnc071		nocoRNAc/Cufflinks	trans-encoded	73.17	3791718	3791799	81	-	24	2.22222	1.77778	12.3654	2.89951	1.5998
Hsnc072		nocoRNAc	trans-encoded	55.45	3879803	3880105	302	+	0.715232	1.31126	32.543	0.368505	1.7109	29.2851
Hsnc073		nocoRNAc	trans-encoded	55.49	3928375	3928556	181	+	304.906	320.619	339.912	157.095	418.336	305.882
Hsnc074		nocoRNAc	trans-encoded	47.33	3989988	3990380	392	+	5.78571	6.42857	9.73469	2.98095	8.38786	8.76013
Hsnc075		nocoRNAc	cis-encoded	45.65	3995857	3996132	275	+	2.61818	6.02182	16.7564	1.34895	7.85714	15.0788
Hsnc076		nocoRNAc	trans-encoded	47.19	3998440	3998528	88	-	9	5.31818	32.7273	4.63703	6.93905	29.4509
Hsnc077		nocoRNAc	trans-encoded	47.22	4004964	4005107	143	-	5.53846	9.06294	21.1469	2.85355	11.8251	19.0298
Hsnc078		nocoRNAc	cis-encoded	48.75	4010423	4010502	79	+	351.797	1145.16	928.709	181.255	1494.19	835.734
Hsnc079		nocoRNAc	trans-encoded	49.58	4074932	4075171	239	-	9.64017	15.6653	194.31	4.96686	20.4397	174.857
Hsnc080		nocoRNAc	cis-encoded	61.48	4105880	4106014	134	-	9.9403	17.7313	0.537313	5.12149	23.1355	0.483522
Hsnc081		nocoRNAc	trans-encoded	50.62	4127472	4127552	80	-	24.75	214.2	121.05	12.7518	279.484	108.931
Hsnc082		nocoRNAc/Cufflinks	trans-encoded	45.86	4136551	4136707	156	-	545.308	266.538	174.462	280.956	347.774	156.996
Hsnc083	RF00023	nocoRNAc/Cufflinks	trans-encoded	52.34	4239191	4239574	383	+	57089	17093.3	29174.9	29413.7	22303	26254.1
Hsnc084		nocoRNAc	trans-encoded	34.57	4319058	4319138	80	-	4.05	4.5	12.6	2.08666	5.8715	11.3386
Hsnc085		nocoRNAc	cis-encoded	40	4388096	4388200	104	-	2.42308	2.07692	54.3462	1.24843	2.70992	48.9054
Hsnc086	RF02278	nocoRNAc	trans-encoded	47.42	4408980	4409076	96	-	4.125	15	52.5	2.1253	19.5717	47.2441
Hsnc087		nocoRNAc	trans-encoded	72.12	4417512	4417615	103	-	25.5146	5.59223	14.6796	13.1457	7.29663	13.21
Hsnc088		nocoRNAc	trans-encoded	61.22	4428208	4428599	391	-	13.8107	34.2506	14.9156	7.11564	44.6895	13.4224
Hsnc089		nocoRNAc	cis-encoded	65.88	4473739	4474078	339	-	9.66372	5.30973	8.81416	4.97899	6.92803	7.93175
Hsnc090		nocoRNAc	trans-encoded	53.9	4474802	4474942	140	-	16.7143	9.77143	71.7429	8.61162	12.7495	64.5605
Hsnc091		nocoRNAc	cis-encoded	58.33	4564991	4565134	143	-	5.53846	2.76923	9.06294	2.85355	3.61323	8.15563
Hsnc092		nocoRNAc	trans-encoded	49.46	4565726	4565818	92	+	5.86957	1.95652	34.8261	3.02415	2.55283	31.3396
Hsnc093		nocoRNAc	cis-encoded	49.36	4896557	4896712	155	+	107.071	104.516	401.806	55.1657	136.37	361.581
Hsnc094		nocoRNAc	cis-encoded	50.32	5019552	5019706	154	+	246.857	249.429	753.195	127.187	325.449	677.791
Hsnc095		nocoRNAc	trans-encoded	53.78	5026868	5026986	118	-	2.44068	8.84746	245.593	1.2575	11.544	221.006
Hsnc096		nocoRNAc/Cufflinks	trans-encoded	58.2	5239869	5240191	322	+	10.6211	13.8634	52.6584	5.47227	18.0886	47.3866
Hsnc097		nocoRNAc	trans-encoded	58.8	5335529	5335812	283	+	33.8375	5.59717	36.5088	17.4339	7.30307	32.8539
Hsnc098		nocoRNAc	cis-encoded	55.56	5433936	5434088	152	+	2.60526	2.36842	8.52632	1.3423	3.09026	7.67273
Hsnc099		nocoRNAc	trans-encoded	56.19	747547	747651	104	-	5.88462	3.11538	93.1154	3.0319	4.06489	83.7934
Hsnc100		nocoRNAc	trans-encoded	56.44	1943525	1943726	201	+	171.94	71.2836	35.4627	88.588	93.0093	31.9124
Hsnc101		nocoRNAc	trans-encoded	53.66	3815799	3815921	122	+	18.5902	31.2787	49.2787	9.57812	40.8118	44.3453
Hsnc102		Cufflinks	trans-encoded	56.59	2234033	2234214	181	+	60.0663	34.4088	62.8508	30.9477	44.8959	56.5587
Hsnc103		nocoRNAc	cis-encoded	51.58	5058503	5058597	94	+	1.53191	1.91489	6.51064	0.789281	2.49851	5.85884
Hsnc104		nocoRNAc	trans-encoded	42	808782	808981	199	-	20.804	41.7889	27.1357	10.7188	54.5253	24.4191
Hsnc105		nocoRNAc	trans-encoded	57.32	4872868	4872949	81	+	8	0.444444	16	4.1218	0.579902	14.3982
Hsnc106		nocoRNAc	trans-encoded	60.75	1788675	1788860	185	-	9.72973	5.83784	27.2432	5.013	7.61708	24.5159
Hsnc107	RF02278	nocoRNAc/Cufflinks	trans-encoded	43.88	4127685	4127782	97	-	170.351	1688.29	489.897	87.7689	2202.84	440.852
Hsnc108		nocoRNAc	trans-encoded	51.94	1915816	1915944	128	+	3.375	13.7812	115.312	1.73889	17.9815	103.768
Hsnc109	RF00059	Cufflinks	riboswitch	58.36	462470	462762	292	+	42.0411	19.6027	118.849	21.6606	25.5772	106.951
Hsnc110	RF00442	nocoRNAc	riboswitch	64.36	5118406	5118506	100	-	1.08	2.16	1.08	0.556443	2.81832	0.971879
Hsnc111	RF00010	nocoRNAc	trans-encoded	61.19	357069	357403	334	+	2388.5	828.647	612.539	1230.62	1081.2	551.216
Hsnc112	RF00080	nocoRNAc	riboswitch	63.04	576481	576664	183	+	6.4918	11.8033	4.91803	3.34474	15.4007	4.42568
Hsnc113	RF01057	nocoRNAc	riboswitch	65.56	4908117	4908206	89	-	91.0112	30.3371	212.764	46.8913	39.5832	191.464
Hsnc114	RF01766	nocoRNAc	cis-encoded	51.47	1599563	1599935	372	-	267.968	318	7452.97	138.064	414.92	6706.84
Hsnc115	RF00174	nocoRNAc	riboswitch	63.97	3038673	3038919	246	-	50.6341	25.6098	38.6341	26.088	33.4151	34.7664
Hsnc116	RF00442	nocoRNAc	riboswitch	60	5119175	5119274	99	+	2.0609	10.4382	0	4	8	0
Hsnc117	RF01766	nocoRNAc	cis-encoded	48.97	3448131	3448518	387	+	138.605	140.93	2429.95	71.229	183.409	2181.05
